# Supplementary material for: Characterization of the LPS and 3OHFA Contents in the Lipoprotein Fractions and Lipoprotein Particles of Healthy Men
Source: Biomolecules. 2021 Dec 29;12(1):47. doi: 10.3390/biom12010047 (PMC8773495; doi:10.3390/biom12010047)
Supplement: Supplementary file 1 [file biomolecules-12-00047-s001.zip]

Archive with 1 entries (1 files):
- biomolecules-1517017-supplementary.pdf
